# Supplementary material for: Per-Feature Accuracy of Liver Imaging Reporting and Data System Locoregional Treatment Response Algorithm: A Systematic Review and Meta-Analysis
Source: Cancers (Basel). 2021 Sep 2;13(17):4432. doi: 10.3390/cancers13174432 (PMC8430492; doi:10.3390/cancers13174432)
Supplement: Supplementary file 1 [file cancers-13-04432-s001.zip]

Archive with 1 entries (1 files):
- cancers-1332751-supplementary.pdf
